# Supplementary material for: Germline-Restricted Chromosome (GRC) in Diploid and Polyploid Spermatocytes of the Eurasian Bullfinch, Pyrrhula pyrrhula (Fringillidae, Passeriformes, Aves)
Source: Animals (Basel). 2025 Nov 24;15(23):3394. doi: 10.3390/ani15233394 (PMC12691318; doi:10.3390/ani15233394)
Supplement: Supplementary file 1 [file animals-15-03394-s001.zip]

Archive with 2 entries (2 files):
- Supplementary Figures.pdf
- Supplementary_Table_S1.xlsx
