# Supplementary material for: Germline-Restricted Chromosome (GRC) in Diploid and Polyploid Spermatocytes of the Eurasian Bullfinch, Pyrrhula pyrrhula (Fringillidae, Passeriformes, Aves)
Source: Animals (Basel). 2025 Nov 24;15(23):3394. doi: 10.3390/ani15233394 (PMC12691318; doi:10.3390/ani15233394)
Supplement: Supplementary file 1 [file animals-15-03394-s001.zip › Supplementary_Table_S1.xlsx]

## Sheet: GRC_univalent
Supplementary Table S1 | Measurement data of GRC univalent in diploid cells (Sheet: GRC_univalent), GRC bivalent in polyploid cells (Sheet: GRC_bivalent), tetraploid cells (Sheet: Tetraploid_cells), and quadrivalents (Sheet: Quadrivalent_arms)
Cell ID	Length (μm)	Length of H3K9me3-positive region (μm)
1	14.5173	8.71706
2	10.9636	2.70698
3	13.7112	6.29982
4	11.2486	5.88778
5	20.9132	9.61001
6	9.93806	5.11241
7	11.3818	6.07704
8	11.7199	6.57478
9	12.8397
10	12.7189
11	13.4433
12	7.61962
13	11.784
14	13.9423
15	13.1957
16	14.0842
17	11.4417
18	7.36351
19	10.7598
20	12.1206
21	13.7722
22	10.1013
23	8.42872
24	12.2337
25	10.4895
26	12.2914
27	13.1932
28	14.3774
29	8.77936
30	15.1867
31	10.2247
32	9.57429
33	13.1475
34	10.8752
35	9.85126
36	11.5106
37	11.7826
38	13.6342

## Sheet: GRC_bivalent
Cell ID	Length (μm)	Length of H3K9me3-positive region (μm)	MLH1 foci number	Distance between the end of the acrocentric GRC, where the centromere is located, and the MLH1 focus (μm)
40	8.39246		1	1.04104
41	6.73898		1	3.35494
42	5.7616	1.95285	1	1.75078
43	8.18562		1
44	7.82149		1	0.821103
45	7.92393	4.06077	1	1.39561
48	6.37579	3.32849	1	2.43988
49	6.92647
53	7.59691		1	3.95499
55	8.32155	3.91162	1	1.13255
56	7.99697		1
64	7.49061
69	9.42148	5.91415	1	2.85534
74	7.54836	4.14229	1	1.51884

## Sheet: Tetraploid_cells
Cell ID	Stage	Number of quadrivalents	Number of bivalents	Number of univalents	MLH1 foci number	GRC synapsis status
39	mid-late pachytene	3	76	2	96	asynapsed
40	mid-late pachytene	1	80	0	94	synapsed
41	mid-late pachytene	0	83	0	98	synapsed
42	mid-late pachytene	0	83	0	98	synapsed
43	mid-late pachytene	1	81	0	99	synapsed
44	mid-late pachytene	0	75	0	95	synapsed
45	mid-late pachytene	0	83	0	102	synapsed
46	mid-late pachytene	0	82	0	97
47	mid-late pachytene	1	80	0	103
48	mid-late pachytene, damaged	0	77	0		synapsed
49	mid-late pachytene	0	79	0		synapsed
50	mid-late pachytene	0	82	2
51	mid-late pachytene	0	79	0
52	early pachytene	3	73	2	95	asynapsed
53	early pachytene	1	77	6	94	synapsed
54	early pachytene	0	81	4	87	asynapsed
55	early pachytene	1	81	0	95	synapsed
56	early pachytene	0	82	2	93	synapsed
57	early pachytene	0	82	0	75	synapsed
58	early pachytene	2	78	2	98
59	early pachytene	0	82	0	88
60	early pachytene	0	81	3	92
61	early pachytene	0	80	2	99
62	early pachytene	0	83	0	85
63	early pachytene	0	81	2	85
64	early pachytene	1	80	2		synapsed
65	early pachytene	0	83	0		synapsed
66	early pachytene	0	79	6		asynapsed
67	early pachytene	0	80	6
68	early pachytene	0	83	0
69	zygotene					synapsed
70	zygotene					synapsed
71	zygotene					asynapsed
72	zygotene					asynapsed
73	zygotene					asynapsed

## Sheet: Quadrivalent_arms
Cell ID	Quadrivalent arm ID	Quadrivalent #1_arms_length(μm)	Quadrivalent #2_arms_length(μm)	Quadrivalent #3_arms_length(μm)
39	b	19.6099	2.8765	10.8337
39	d	16.3236	2.0398	9.37261
39	a	3.50856	1.62481	5.70934
39	c	2.62118	1.61956	5.07437
40	b	15.4932
40	d	14.6204
40	a	6.51786
40	c	5.45604
43	b	8.82656
43	d	8.7685
43	a	5.91133
43	c	5.18455
47	b	0.990249
47	d	0.906836
47	a	0.407206
47	c	0.394609
52	b	9.20459	6.23361	8.41426
52	d	9.07646	5.79262	6.72704
52	a	3.56068	5.10162	6.14913
52	c	3.22065	5.62619	5.20841
53	b	11.8675
53	d	10.1154
53	a	4.37523
53	c	3.38692
55	b	8.6014
55	d	8.20388
55	a	0.930317
55	c	0.744915
58	b	7.82124	8.54986
58	d	7.67661	7.04943
58	a	4.18543	4.23481
58	c	4.11295	4.213
64	b	11.7286
64	d	11.688
64	a	10.8366
64	c	9.89562
